# Supplementary material for: Usefulness of postoperative surveillance MR for women after breast-conservation therapy: Focusing on MR features of early and late recurrent breast cancer
Source: PLoS One. 2021 Jun 11;16(6):e0252476. doi: 10.1371/journal.pone.0252476 (PMC8195350; doi:10.1371/journal.pone.0252476)
Supplement: S1 Raw data — (XLSX) [file pone.0252476.s001.xlsx]

## Sheet: raw data
환자기본 정보						Pathology : Primary cancer characterization			Imaging																						Recurrent lesion				Primary cancer 수술 후 치료
	나이		Recurrence Interval		Intense surveillance	Histology	Subtype	Stage	MMG							USG						MR									Recurrent lesion size (MR 측정)		Lesion characteristic	Lesion location	Postop therpay	Postop therpy	Neoadjuvant therapy	Radiation	Chemo	Hormone	Target
									Detectability	Density	Calcifications	Calcification morphology	Calcification distribution	Mass	Asymmetry	Detectability	Morphology	Shape	Margin	Echogenicity	Orientation	Detectability	BPE	Morphology	Mass shape	Mass margin	Non-mass enhancement	Enhancement	Kinetics					Lesion location
	Cancer diagnosis	Cancer recurrence	Months	1: > 12 mo	1: Yes	1: Invasive	1: Luminal A	0: stage 0	1: Yes	1: dense	1: Yes	1: suspicious	1: suspicious	1: Yes	1: Yes	1: Yes	1: Mass	1: suspicious	1: non-circumscribed	1: Hypoechoic	1: non-parallel	1: Yes	1: moderate/marked	1: Mass	1: suspicious	1: non-circumscribed	1: segmental	1: Non-homogenous	Early	Late	size (연속변수)	0: < 1cm	1: same quadrant	1: same qaudrant	1. No (only surgery)	1: Yes	1: Yes	1: Yes	1: Yes	1: Yes	1: Yes
				0: ≤ 12 mo	0: No	0: DCIS (non-invasive)	2: Luminal B	1: stage I	0: No	0: fatty	0: No	0: non-suspicious	0: non-suspicious	0: No	0: No	0: No	2: Non-mass	0: non-suspicious	0: circumscribed	0: Non-hypoechoic	0: parallel	0: No	0: minimal/moderate	2: Non-mass	0: non-suspicious	0: circumscribed	0: non-segmental	0: Homogenous	1: rapid	1: washout		1: ≥ 1cm	2: other quadrant	0: others	2. R, 3. R+C, 4. R+H	0: No	0: No	0: No	0: No	0: No	0: No
							3: HER2	2: stage II									3: Calcification							3: LN					0: non-rapid	0: non-washout			3: contralateral breast		5. R+C+H, 6. C
							4: TNC	3: stage III																									4: LN (site)		7. C+H, 8. H, 9. R+C+T
								4: stage IV																											10. R+C+H+T 11. R+T 12. C+T 13. R+H+T
No.	CD Age	CR Age	RI (mo1)	RI (mo2)	IS	Phis	Psub	Pstage	MMG_D	MMG_den	MMG_Cal	Cal_Mor	Cal_Dis	MMG_M	MMG_A	USG_D	USG_Mor	USG_shap	USG_marg	USG_echo	USG_ori	MR_D	MR_BPE	MR_mor	MR_shap	MR_marg	MR_NME	MR_enhn	MR_kint_E	MR_kint_L	Size 1	Size 2	Charac	Loc	POMRTS	POSTTX	NEO	RT	CT	HT	TT
1	45	46	12	0	1	1	2	2	1	0	0	-	-	0	0	1	1	1	1	1	0	1	0	1	1	0	-	1	0	1	3.8	1	1	1	10	1	1	1	1	1	1
2	48	49	6	0	0	0	2	0	0	1	0	-	-	0	0	0	-	1	1	0	1	1	1	1	1	0	-	0	1	1	1.3	1	3	0	4	1	0	1	0	1	0
3	44	45	12	0	0	0	1	0	0	1	0	-	-	0	0	0	-	0	0	0	0	1	0	1	1	1	0	0	1	0	1.4	1	3	0	4	1	0	1	0	1	0
4	51	52	35	1	0	0	1	0	1	1	1	1	0	0	0	0	-	-	-	-	-	1	1	2	-	-	0	1	0	1	4.6	1	2	0	4	1	0	1	0	1	0
5	38	39	6	0	0	1	2	2	0	1	0	-	-	0	0	1	1	0	0	0	0	1	0	1	0	0	-	0	1	1	0.5	0	1	1	5	1	0	1	1	1	0
6	61	62	12	0	0	0	3	1	0	1	0	-	-	0	0	0	-	0	1	0	0	1	0	1	1	1	-	0	1	0	0.6	0	1	1	5	1	1	1	1	0	0
7	48	49	6	0	0	1	4	2	0	1	0	-	-	0	0	1	1	0	1	1	0	1	0	1	0	1	-	1	0	0	1.5	1	2	0	3	1	1	1	1	0	0
8	25	26	11	0	0	1	4	3	0	1	0	-	-	0	0	1	-	-	-	-	-	1	1	1	0	0	-	0	1	0	0.5	0	1	1	3	1	1	1	1	0	0
9	48	49	12	0	0	0	2	0	0	1	0	-	-	0	0	0	-	-	-	1	-	1	0	2	-	-	1	1	1	1	2.7	1	1	1	4	1	0	1	0	1	0
10	45	46	8	0	0	1	2	1	1	1	1	1	1	0	0	0	-	-	-	-	-	1	0	2	-	-	1	1	1	0	1.2	1	2	0	5	1	0	1	1	1	0
11	36	37	8	0	1	1	2	2	1	1	0	-	-	0	0	1	-	-	-	-	-	1	0	3	-	-	-	-	-	-	3.5	1	4	0	5	1	0	1	1	1	0
12	36	37	8	0	1	1	2	2	0	1	0	-	-	0	0	0	-	0	0	1	0	1	0	2	-	-	0	1	1	0	1.4	1	1	1	5	1	0	1	1	1	0
13	48	49	11	0	0	1	3	1	1	1	1	1	1	0	0	1	3	-	-	-	-	1	0	2	-	-	0	1	1	1	2.6	1	1	1	3	1	0	1	1	0	0
14	54	55	12	0	0	1	4	2	1	1	1	1	1	0	0	1	1	1	1	1	0	1	0	1	0	0	-	1	1	1	1.3	1	3	0	3	1	0	1	1	0	0
15	35	39	48	1	0	0	1	0	1	1	1	1	1	0	0	0	-	-	-	-	-	1	0	2	-	-	0	0	0	0	1.2	1	1	1	4	1	0	1	0	1	0
16	47	48	12	0	1	1	2	2	1	1	0	-	-	0	1	1	1	0	1	1	0	1	0	1	1	1	-	1	1	1	7.7	1	1	1	5	1	0	1	1	1	0
17	41	43	24	1	0	1	3	1	1	1	0	-	-	0	1	1	1	0	1	1	0	1	0	1	1	1	-	1	1	1	1.7	1	2	0	9	1	1	1	1	0	1
18	58	59	5	0	0	1	4	1	0	1	0	-	-	0	0	0	-	-	-	0	-	1	0	2	-	-	0	1	1	0	2.3	1	1	1	3	1	0	1	1	0	0
19	52	55	25	1	1	1	4	1	1	0	0	-	-	0	1	1	1	1	1	1	1	1	0	1	1	1	-	1	1	0	2.5	1	1	1	3	1	0	1	1	0	0
20	34	38	39	1	0	1	1	1	1	1	1	1	1	0	0	0	-	-	-	-	-	1	0	1	0	0	-	0	1	0	1.2	1	1	1	10	1	0	1	1	1	1
21	48	57	115	1	0	1	2	1	1	0	0	-	-	0	1	1	1	1	1	1	0	1	0	1	1	1	-	1	1	0	1.1	1	1	1	10	1	0	1	1	1	1
22	56	58	24	1	0	1	4	1	0	0	0	-	-	0	0	1	-	-	-	-	-	1	0	3	-	-	-	-	-	-	1.1	1	4	0	3	1	0	1	1	0	0
23	73	76	30	1	1	1	2	2	1	0	1	1	1	1	0	1	1	1	1	1	0	1	0	1	1	1	-	1	1	1	2.7	1	1	1	5	1	0	1	1	1	0
24	32	35	30	1	0	1	3	1	1	1	1	1	1	1	0	0	-	-	-	-	-	0	1	2	-	-	-	-	-	-	-	-	2	0	2	1	0	1	0	0	0
29	34	39	59	1	1	0	1	0	1	1	0	-	-	1	0	1	1	1	1	1	0	1	1	1	1	1	-	1	1	1	1.9	1	2	0	4	1	0	1	0	1	0
30	40	44	37	1	0	0	1	0	0	1	0	-	-	0	0	0	-	1	0	1	0	1	0	1	1	1	-	0	1	1	1.4	1	2	0	2	1	0	1	0	0	0
27	50	56	68	1	1	0	2	0	1	1	1	1	0	0	0	1	2	-	-	1	-	1	1	2	-	-	0	1	1	1	8.3	1	1	1	4	1	0	1	0	1	0
28	50	56	68	1	1	0	2	0	1	1	0	-	-	-	1	0	-	-	-	-	-	1	1	2	-	-	0	1	1	1	2.6	1	3	0	4	1	0	1	0	1	0
33	56	63	100	1	0	1	-	2	1	1	0	-	-	0	1	1	1	1	1	1	0	1	0	1	1	1	-	0	1	1	0.9	1	3	0	3	1	0	1	1	0	0
37	50	60	118	1	0	1	1	1	1	1	0	-	-	0	1	1	1	1	1	1	0	1	0	1	1	1	-	0	1	1	2.2	1	1	1	4	1	0	1	0	1	0
31	79	80	12	0	0	1	3	2	1	0	0	-	-	1	0	1	1	1	1	1	0	1	1	1	1	1	-	1	1	1	1.2	1	2	0	1	0	0	0	0	0	0
32	36	42	72	1	0	1	2	2	0	0	0	-	-	0	0	1	1	1	1	1	0	1	0	1	1	0	-	0	1	1	0.7	0	1	1	4	1	0	1	0	1	0
39	64	71	80	1	1	1	1	2	1	0	0	-	-	1	0	0	-	-	0	0	0	1	0	1	1	1	-	0	1	1	1.3	1	2	0	5	1	0	1	1	1	0
34	48	50	13	1	1	0	2	0	0	1	0	-	-	0	0	1	2	-	-	1	-	1	1	1	0	0	-	1	1	1	3.1	1	1	1	8	1	0	0	0	1	0
35	59	62	29	1	1	1	2	2	1	0	1	1	1	0	0	0	-	-	-	-	-	1	0	2	-	-	1	1	1	1	3.8	1	1	1	10	1	1	1	0	1	1
36	56	61	50	1	0	0	2	0	1	1	1	1	1	0	0	0	-	-	-	-	-	1	0	2	-	-	0	1	1	1	2.2	1	2	0	4	1	0	1	0	1	0
52	47	49	15	1	0	0	1	0	0	1	0	-	-	0	0	1	2	-	-	0	-	1	0	1	1	1	-	1	1	0	1	1	1	1	5	1	1	1	1	1	0
38	60	62	20	1	0	1	4	3	0	0	0	-	-	0	0	1	1	1	1	1	0	1	0	2	-	-	0	0	1	0	2.8	1	1	1	5	1	0	1	1	1	0
53	46	48	13	1	0	1	2	1	0	1	0	-	-	0	0	0	-	-	-	-	-	1	0	1	1	1	-	1	1	0	1.2	1	1	1	10	1	0	1	1	1	1
40	42	44	24	1	0	0	2	1	0	1	0	-	-	0	0	1	2	-	-	1	-	1	1	2	-	-	0	0	1	1	1	1	1	1	4	1	0	1	0	1	0
41	46	53	80	1	0	1	1	2	1	1	0	-	-	0	1	1	1	0	0	1	0	1	0	1	0	0	-	0	1	1	1.2	1	1	1	5	1	0	1	1	1	0
42	36	38	14	1	0	1	1	-	0	1	0	-	-	0	0	0	-	0	1	0	0	1	0	1	1	0	-	0	1	1	1.7	1	2	0	1	0	0	0	0	0	0
43	43	47	41	1	0	1	2	1	0	1	0	-	-	0	0	1	1	0	1	1	1	1	0	1	0	0	-	1	1	1	0.6	0	3	0	5	1	0	1	1	0	0
44	50	52	20	1	1	1	4	1	1	0	0	-	-	0	1	1	1	0	0	1	0	1	0	1	0	0	-	1	1	0	1	1	1	1	3	1	0	1	1	0	0
45	50	52	20	1	0	1	3	3	0	1	0	-	-	0	0	0	-	-	-	-	-	1	0	1	0	0	-	0	1	1	0.7	0	1	1	10	1	0	1	1	1	1
46	41	45	38	1	0	0	1	0	0	1	0	-	-	0	0	1	-	-	-	-	-	1	1	3	-	-	-	-	-	-	1	1	4	0	4	1	0	1	0	1	0
47	43	46	28	1	0	1	1	3	1	0	0	-	-	0	1	0	-	-	-	-	-	1	0	1	0	0	-	0	0	0	0.6	0	3	0	5	1	0	1	1	1	0
56	49	53	48	1	0	1	-	-	1	0	0	-	-	0	1	0	-	-	-	-	-	1	0	1	1	1	-	1	0	0	1.3	1	1	1	0	0	0	0	0	0	0
49	38	44	67	1	1	1	1	2	1	1	0	-	-	0	1	1	1	1	1	1	0	1	0	2	-	-	0	1	1	1	6.8	1	3	0	5	1	0	1	1	1	0
50	47	53	63	1	0	1	1	2	1	0	0	-	-	0	1	1	1	0	1	1	0	1	0	1	0	0	-	1	1	1	1	1	3	0	5	1	1	1	1	1	0
51	57	58	11	0	0	1	2	1	0	1	0	-	-	0	0	1	-	-	-	-	-	1	0	3	-	-	-	-	-	-	1.3	1	4	0	3	1	0	1	1	0	0
61	48	59	130	1	0	1	2	1	0	1	0	-	-	0	0	1	2	-	-	1	-	1	0	1	1	1	-	1	1	1	1.8	1	1	1	4	1	0	1	0	1	0
63	47	57	120	1	0	1	3	2	1	1	1	1	1	0	0	1	1	0	1	1	0	1	0	1	1	1	0	1	1	0	1.9	1	1	1	3	1	0	1	1	0	0
54	25	25	1	0	1	1	4	2	1	1	0	-	-	0	1	1	1	1	1	1	0	1	0	1	0	0	-	1	1	0	4.4	1	2	0	1	0	1	0	0	0	0
55	41	43	20	1	0	1	1	2	0	1	0	-	-	0	0	0	-	-	-	-	-	1	0	1	1	0	-	0	1	1	0.6	0	2	0	1	0	0	0	0	0	0
73	58	73	180	1	0	1	-	-	1	0	0	-	-	1	0	1	1	0	1	1	0	1	0	1	1	1	-	0	1	1	2	1	1	1	7	1	0	0	0	1	0
57	38	38	8	0	0	0	2	0	1	0	0	-	-	0	0	1	2	-	-	1	-	1	0	1	1	1	-	1	1	1	2.4	1	2	0	4	1	0	1	0	1	0
58	38	38	8	0	0	0	2	0	1	0	0	-	-	0	0	1	2	-	-	1	-	1	0	3	-	-	-	-	-	-	1.9	1	4	0	4	1	0	1	0	1	0
59	63	64	8	0	0	1	4	2	0	1	0	-	-	0	0	1	-	-	-	-	-	1	0	3	-	-	-	-	-	-	1.6	1	4	0	2	1	1	1	0	0	0
60	55	57	27	1	0	0	2	0	0	1	0	-	-	0	0	0	-	-	-	-	-	1	0	2	-	-	1	1	1	1	2.3	1	3	0	4	1	0	1	0	1	0
79	57	58	15	1	1	1	4	2	1	1	0	-	-	1	-	1	1	1	0	1	0	1	0	1	1	1	-	0	1	1	2	1	1	1	3	1	0	1	1	0	0
62	75	82	84	1	1	1	3	2	1	0	0	-	-	1	0	1	1	1	1	0	0	1	0	1	1	0	-	1	1	1	1.8	1	3	0	10	1	0	1	1	0	1
84	63	68	64	1	1	0	1	0	1	0	0	-	-	1	-	1	1	1	1	1	1	1	0	1	1	1	-	1	1	1	1.5	1	1	1	4	1	0	1	0	1	0
64	33	35	24	1	0	0	1	0	0	1	0	-	-	0	0	0	-	-	-	-	-	1	0	1	0	0	-	1	1	0	1.7	1	1	1	4	1	0	1	0	1	0
65	50	52	19	1	0	1	4	2	0	1	0	-	-	0	0	1	2	-	-	1	-	1	0	2	-	-	1	0	0	0	1.3	1	1	1	3	1	0	1	1	0	0
66	60	63	35	1	0	1	2	1	1	1	1	1	1	0	0	0	-	-	-	-	-	1	0	1	0	0	-	0	0	0	1.4	1	3	0	5	1	0	1	1	1	0
67	56	55	7	0	0	1	2	1	1	1	0	-	-	1	0	1	1	0	0	1	0	1	0	1	0	1	-	0	1	0	1.9	1	1	1	3	1	0	1	1	0	0
68	32	38	44	1	1	1	3	1	1	0	0	-	-	1	0	1	1	0	1	1	0	1	0	1	0	0	-	1	1	1	2.7	1	3	0	5	1	0	1	1	1	0
69	52	61	108	1	0	1	2	2	1	0	0	-	-	0	1	1	1	0	1	1	0	1	0	2	-	-	0	1	0	0	0.6	0	1	1	3	1	0	1	1	0	0
70	43	44	8	0	0	1	2	2	1	1	0	-	-	0	1	1	1	0	1	1	0	1	0	1	0	0	-	1	1	1	1.2	1	1	1	4	1	0	1	0	1	0
71	43	44	8	0	0	1	2	2	1	1	0	-	-	0	1	1	1	0	1	1	0	1	0	3	-	-	-	-	-	-	2.6	1	4	0	4	1	0	1	0	1	0
72	63	67	53	1	0	1	2	0	1	1	0	-	-	0	1	1	1	0	1	1	0	1	0	1	0	0	-	1	1	1	0.7	0	3	0	5	1	0	1	1	1	0
85	38	39	13	1	1	1	1	2	1	1	1	1	1	1	0	1	1	1	1	0	0	1	0	1	1	1	-	1	1	1	2	1	1	1	5	1	1	1	1	1	0
74	52	55	43	1	0	0	-	0	1	1	0	-	-	0	1	1	1	1	1	1	1	1	0	2	-	-	0	1	1	0	3.8	1	1	1	1	0	0	0	0	0	0
75	52	55	43	1	0	0	-	0	1	1	0	-	-	0	1	1	1	1	1	1	1	1	0	3	-	-	-	-	-	-	1.4	1	4	0	1	0	0	0	0	0	0
76	45	45	9	0	1	1	4	2	0	1	0	-	-	0	0	1	2	-	-	1	0	1	0	1	1	1	-	1	0	0	6.9	1	1	1	3	1	0	1	1	0	0
77	45	45	11	0	1	1	2	3	-	-	-	-	-	-	-	1	2	-	-	1	0	1	0	2	-	-	1	1	1	0	5.1	1	3	0	5	1	1	1	1	1	0
78	51	51	2	0	1	1	4	1	1	0	0	-	-	1	0	1	1	0	0	1	1	1	0	1	0	0	-	1	-	-	2	1	1	1	5	1	0	1	1	1	0
86	47	60	156	1	0	1	2	1	0	0	0	-	-	0	0	1	1	1	1	1	1	1	0	3 (internal mammary)	-	-	-	-	-	-	6.8	1	4 (internal mammary)	0	5	1	0	1	1	1	0
80	57	58	15	1	1	0	4	2	0	1	0	-	-	1	-	0	-	-	-	-	-	1	0	2	-	-	0	1	0	1	1.6	1	3	0	3	1	0	1	1	0	0
81	71	71	7	0	1	1	4	2	0	1	0	-	-	0	0	0	-	-	-	-	-	1	0	2	-	-	0	1	1	1	4	1	1	1	3	1	0	1	1	0	0
82	48	49	13	1	1	1	1	1	1	1	1	1	1	0	1	1	1	1	1	1	0	1	0	1	0	0	-	0	1	1	0.8	0	1	1	4	1	0	1	0	1	0
83	66	68	18	1	1	1	3	1	0	1	0	-	-	-	-	0	-	-	-	-	-	1	0	1	0	0	-	0	1	1	0.7	0	1	1	9	1	0	1	1	0	1
87	42	47	60	1	1	1	2	2	0	1	0	-	-	0	0	0	-	-	-	-	-	1	0	3 (internal mammary)	-	-	-	-	-	-	2.7	1	4 (internal mammary)	0	5	1	0	1	1	1	0
94	45	55	121	1	1	1	1	-	0	-	-	-	-	0	0	1	1	1	1	1	1	1	0	1	1	1	-	1	1	1	0.7	0	1	1	-	-	-	-	-	-	-
95	34	39	60	1	1	1	2	1	1	1	1	0	0	0	0	1	1	1	1	0	0	1	0	1	1	1	-	0	1	1	0.8	0	3	0	5	1	0	1	1	1	0
99	47	49	27	1	1	1	2	1	1	1	0	-	-	1	0	1	1	0	0	0	0	1	0	1	1	1	-	1	1	1	2.1	1	1	1	4	1	0	1	0	1	0
88	45	51	72	1	1	1	1	1	-	-	-	-	-	-	-	1	1	1	0	1	0	1	0	3	-	-	-	-	-	-	1.4	1	4 (axilla, chest wall)	0	3	1	0	1	1	0	0
89	32	44	136	1	1	1	1	1	1	1	1	1	1	0	0	1	1	1	1	1	0	1	1	2	-	-	1	1	1	0	3.9	1	1	1	4	1	0	1	0	1	0
90	61	64	36	1	1	1	1	1	1	0	1	1	1	0	0	1	3	-	-	-	-	1	0	1	0	0	-	0	1	1	0.8	0	3	0	3	1	0	1	1	0	0
91	41	42	9	0	1	1	4	4	1	1	0	-	-	0	1	1	2	-	-	1	1	1	0	2	-	-	0	1	1	1	1.9	1	2	0	2	1	1	1	0	0	0
92	67	68	19	1	1	1	3	1	0	0	0	-	-	0	0	0	-	-	-	-	-	1	0	1	0	0	-	0	1	0	0.7	0	1	1	10	1	0	1	1	1	1
93	47	48	12	0	1	0	-	0	1	1	0	-	-	1	0	1	1	1	1	1	0	1	0	1	0	0	-	1	1	0	1.6	1	1	1	1	0	0	0	0	0	0
103	81	83	26	1	1	1	2	1	1	0	0	-	-	1	0	1	1	1	1	1	0	1	0	1	1	1	-	0	1	1	0.9	0	1	1	4	1	0	1	0	1	0
25	42	45	34	1	1	1	2	2	0	1	0	-	-	0	0	1	1	0	1	1	0	1	0	1	0	1	-	1	1	1	1	1	2	0	3	1	1	1	1	0	0
96	60	61	12	0	1	1	4	2	1	0	1	0	0	0	1	1	1	1	1	1	0	1	0	1	1	1	-	1	1	0	3.6	1	1	1	3	1	0	1	1	0	0
97	68	83	180	1	0	1	2	-	0	1	0	-	-	0	0	1	-	-	-	-	-	1	1	3	-	-	-	-	-	-	1.7	1	4	0	4	1	0	1	0	1	0
98	54	56	26	1	1	1	4	2	1	0	1	1	1	0	0	0	-	-	-	-	-	1	1	2	-	-	0	1	1	1	2.7	1	3	0	3	1	0	1	1	0	0
26	42	45	34	1	1	1	2	2	0	1	0	-	-	0	0	1	1	0	1	1	0	1	0	1	0	1	-	1	1	1	1	1	3	0	3	1	1	1	1	0	0
100	41	47	72	1	1	0	3	0	0	1	0	-	-	0	0	1	1	0	1	1	0	1	1	2	-	-	0	1	1	1	1.6	1	1	1	2	1	0	1	0	0	0
101	36	38	14	1	1	1	2	2	0	1	0	-	-	0	0	0	-	-	-	-	-	1	1	1	0	0	-	1	1	1	0.9	0	2	0	3	1	1	1	1	0	0
102	70	71	14	1	1	1	1	1	1	0	1	1	1	0	0	1	3	-	-	-	-	1	0	2	-	-	0	1	1	0	5.1	1	3	0	4	1	0	1	0	1	0
48	52	58	70	1	0	0	1	0	1	1	1	1	1	0	0	1	1	0	1	1	0	1	0	1	0	1	1	1	1	1	1.5	1	2	0	4	1	0	1	0	1	0
																															17.1
